# Supplementary material for: The human Stat1 gain-of-function T385M mutation causes expansion of activated T-follicular helper/T-helper 1-like CD4 T cells and sex-biased autoimmunity in specific pathogen-free mice
Source: Front Immunol. 2023 May 19;14:1183273. doi: 10.3389/fimmu.2023.1183273 (PMC10235531; doi:10.3389/fimmu.2023.1183273)
Supplement: Supplementary file 5 [file Table_1.xlsx]

## Sheet: 1 DGE CD4 T cells
Table S1: Significant DEG in Stat1T385M/+ versus WT splenic CD4 T cells
A. Up in Mutant Subset				B. Down in Mutant Subset
Symbol	Log2 FC (Mutant/WT)	q-value		Symbol	Log2 FC (Mutant/WT)	q-value
Gzmk	2.75226	9.37765e-07		Lef1	-1.11356	2.14211e-16
Cxcl10	2.15552	0.000478536		Trat1	-0.919973	4.58574e-11
Lag3	1.96006	2.14211e-16		Arl4c	-0.907421	2.14211e-16
Tigit	1.81536	2.58206e-14		Myc	-0.82498	0.00202216
Tigit_	1.71529	5.09444e-10		Il4ra	-0.811504	2.14211e-16
Il21	1.56716	0.00166389		Ccr7	-0.784454	2.14211e-16
Stat1	1.52	2.14211e-16		Il7r	-0.766417	1.72156e-09
Pdcd1	1.39813	3.40989e-08		Bach2	-0.759539	0.000606731
Casp1	1.31331	2.14211e-16		Cd7	-0.748547	0.00157664
Cxcr3	1.22995	2.14211e-16		Il6ra	-0.674786	1.99166e-11
Tnfsf8	1.15314	1.39366e-07		Pik3ip1	-0.658956	2.53788e-06
Ikzf2	1.02174	2.53788e-06		Txk	-0.650277	0.000180143
Tnfrsf4	0.989114	2.14211e-16		Sell	-0.603758	2.14211e-16
Nt5e	0.938708	8.26212e-11		Tcf7	-0.592034	2.14211e-16
Nrp1	0.928457	4.51861e-15		CD62L (Ab)	-0.531958	2.14211e-16
ICOS (Ab)	0.92827	2.14211e-16		Thy1	-0.521453	2.14211e-16
Cst7	0.918955	4.58574e-11		Ikbkb	-0.498598	4.15237e-10
Icos	0.873054	5.02376e-11
Ifng	0.865448	0.000667635
Gimap7	0.835772	2.39683e-13
Cxcr5	0.833351	1.85112e-09
Il12rb1	0.756421	0.0085922
Bcl2a1a	0.73857	2.14211e-16
Icam1	0.712639	2.53788e-06
Cd274	0.711443	5.8174e-05
Il2rb	0.70972	2.14211e-16
Nkg7	0.688678	3.66825e-06
Cd200	0.674812	0.0155634
Rgs1	0.669754	5.59403e-05
Hif1a	0.661714	1.16694e-08
Ccl5	0.647341	0.000667635
PD1 (Ab)	0.623301	1.092e-12
Ctla4	0.607102	1.18265e-10
Il15ra	0.588303	0.00166389
Tbx21	0.517212	0.000469112
Tnfrsf1b	0.511273	0.000319984
Legend: Genes with expression at least 40% higher (A) or lower (B) in mutant versus WT CD4 T cells with FDR-adjusted q-value <0.05.

## Sheet: 2 DGE CD8 T cells
Table S2: Significant DEG in Stat1T385M/+ versus WT splenic CD8 T cells
A. Up in Mutant Subset				B. Down in Mutant Subset
Symbol	Log2 FC (Mutant/WT)	q-value		Symbol	Log2 FC (Mutant/WT)	q-value
Stat1	1.56582	4.07e-15		H2-Ob	-0.533783	0.0133104
Casp1	1.11633	0.00248136		Lef1	-0.512095	1.82e-07
Cd274	0.926821	4.72e-07
Ccl5	0.868558	0.00489299
Cd9	0.711563	3.99e-07
Gimap7	0.705893	9.04e-13
Legend: Genes with expression at least 40% higher (A) or lower (B) in mutant versus WT CD8 T cells with FDR-adjusted q-value <0.05.

## Sheet: 3 DEG B cells
Table S3: Significant DEG in Stat1T385M/+ versus WTsplenic B cells
A. Up in Mutant Subset				B. Down in Mutant Subset
Symbol	Log2 FC (Mutant/WT)	q-value		Symbol	Log2 FC (Mutant/WT)	q-value
Cxcr3	1.44766	1.63e-16		Fam129c	-0.667938	2.21e-13
Tbx21	1.16571	1.63e-16		Vpreb3	-0.50287	1.63e-16
Stat1	1.14398	1.63e-16
Fas	0.739403	7.69e-11
Icam1	0.581313	1.63e-16
Ighg3	0.558172	2.81e-12
CD95 (Ab)	0.494377	1.63e-16
Legend: Genes with expression at least 40% higher (A) or lower (B) in mutant versus WT B cells with FDR-adjusted q-value <0.05.

## Sheet: 4 DEG MP_CD4 T cells
Table S4: Significant DEG in Stat1T385M/+ versus WT splenic MP (CD62L- CD44+) CD4 T cells
A. Up in Mutant Subset				B. Down in Mutant Subset
Symbol	Log2 FC (Mutant/WT)	q-value		Symbol	Log2 FC (Mutant/WT)	q-value
Gzmk	2.99261	1.13e-13		Klrg1	-2.06312	0.00283247
Spp1	1.87773	0.0082434		Mmp9	-1.69712	0.000120763
Cxcl10	1.76631	3.29e-05		Cxcr6	-1.6586	2.22e-06
Stat1	1.51247	4.07e-16		Zbtb16	-1.54893	4.16e-05
Il1r2	1.31222	0.00590043		Ccr2	-1.36364	1.89e-09
Lag3	1.25702	6.16e-11		Ccr6	-1.32693	0.000550535
Tigit_	1.22784	2.68e-10		Cd7	-1.26466	3.66e-07
Tigit	1.21092	7.72e-13		Klra17	-1.25882	0.00142951
Il21	1.18443	4.16e-06		Clec10a	-1.24527	0.0188923
Tnfsf8	1.07125	9.06e-07		Aqp9	-1.1936	1.59e-05
Casp1	0.913656	3.29e-14		Trat1	-1.16298	3.03e-06
Pdcd1	0.884154	3.29e-05		Il1rl1	-1.10883	0.00134746
CD95 (Ab)	0.84059	1.45e-06		Klrc1	-1.08265	0.0228953
ICOS (Ab)	0.829234	6.26e-09		Qpct	-1.07064	1.77e-05
Gimap7	0.768349	4.52e-08		Il2ra	-1.00541	0.0298603
Cxcr4	0.759984	7.11e-06		Adgre1	-0.983028	0.0217724
Fas	0.702973	1.86e-05		Flt3	-0.929988	0.00251442
Ikzf2	0.646442	0.000122986		Mmp12	-0.924465	0.0103649
Tnfsf13b	0.621919	0.0266074		Itgae	-0.915529	0.0363425
Cxcr3	0.6086	8.15e-11		Il7r	-0.846048	5.43e-05
Nt5e	0.585849	9.88e-08		Fasl	-0.845775	0.0138448
Cst7	0.583666	1.04e-06		Rorc	-0.839629	0.00100639
Cxcr5	0.553896	1.25e-05		Tfrc	-0.838201	3.75e-05
Tnfrsf4	0.51011	2.31e-11		H2-Ab1	-0.731322	0.00025022
Zap70	0.503493	1.52e-06		Sell	-0.726605	0.0194731
Hif1a	0.503276	0.000122986		Ier3	-0.648861	0.00784087
PD1 (Ab)	0.48337	0.00056723		Itgax	-0.633766	0.00285061
Icos	0.480396	0.000404981		Txk	-0.626271	0.012109
				Ada	-0.623586	0.0175305
				Cxcr2	-0.615953	0.028015
				Cd300a	-0.609358	0.00398653
				Xcl1	-0.6081	0.00414098
				Klrk1	-0.603986	0.0489672
				Il18rap	-0.603853	0.00252463
				Ly86	-0.598842	0.0363425
				Tnfsf14	-0.565373	0.00285061
				Kit	-0.558738	0.00398653
				Traf6	-0.513188	0.00830523
				Myc	-0.512733	0.013292
				Ifngr1	-0.49333	9.27e-05
Legend: Genes with expression at least 40% higher (A) or lower (B) in mutant versus WT MP CD4 T cells with FDR-adjusted q-value <0.05.

## Sheet: 5 DEG Nve_CD4 T cells
Table S5: Significant DEG in Stat1T385M/+ versus WT splenic naive (CD62L+ CD44-) CD4 T cells
A. Up in Mutant Subset				B. Down in Mutant Subset
Symbol	Log2 FC (Mutant/WT)	q-value		Symbol	Log2 FC (Mutant/WT)	q-value
Stat1	1.72168	1.16e-16		Qpct	-1.21981	0.0225208
Lag3	1.56161	0.00101787		CD44 (Ab)	-0.99374	1.16e-16
Nkg7	1.04818	0.0390865		Thy1	-0.642951	1.16e-16
Icam1	1.03281	2.82e-06		Cd44	-0.613513	0.0456033
Cd274	1.00157	8.76e-09		Arl4c	-0.550517	1.56e-07
Rgs1	0.989933	0.000258923		Il6ra	-0.527691	0.000195978
Cxcl10	0.861757	0.0036407		Lef1	-0.500914	1.71e-06
Tigit_	0.810263	0.0390865		H2-Ob	-0.488453	0.014626
Il18rap	0.788549	0.00726726
Il12rb1	0.787807	0.000144737
Socs1	0.778375	0.00551312
Il15ra	0.716062	0.000235178
Casp1	0.662376	0.000179559
Gimap7	0.628392	0.000296331
Cd69	0.546193	9.02e-06
Irf7	0.527302	1.87e-05
Ltb	0.519067	0.0204036
Cxcr4	0.492235	0.00012404
Legend: Genes with expression at least 40% higher (A) or lower (B) in mutant versus WT naïve CD4 T cells with FDR-adjusted q-value <0.05.

## Sheet: 6 Seurat clusters DEG
Table S6: Seurat B and T cell clusters in Stat1T385M/+ versus WT splenocytes
A. Seurat cluster abundance in WT vs mutant splenocytes							C. Genes Up-regulated in mutant B cell clusters				D. Genes Up-regulated in mutant T cell clusters
		WT		Mutant			Cluster 1: IgD+ B cells				Cluster 6: CD4+ CD62L- T cells
Cluster No.	Cluster Annotation	% of Total	No. Cells	% of Total	No. Cells		Symbol	Log2 FC (Mutant/WT)	q-value		Symbol	Log2 FC (Mutant/WT)	q-value
1	IgD+ B cells	13.7	1327	14.7	1291		Cxcr3	1.5318	3.88501e-09		Gzmk	1.80766	2.62074e-07
2	IgD+ B cells	12.2	1179	14.6	1277		Tbx21	1.31667	0.000104123		Tnfsf8	1.61364	3.14762e-08
3	IgMhi B cells	13.6	1310	12.7	1117		Stat1	1.15677	4.07e-15		Lag3	1.45989	4.14181e-06
4	IgD+ B cells	9.34	903	10.1	886		Icam1	0.781074	3.83595e-06		Il21	1.45479	0.000152337
5	IgD+ B cells	6.2	599	8.93	783		Jun	0.511842	6.94011e-08		Stat1	1.26376	4.07e-15
6	CD4+ CD62L- T cells	6.21	600	8.68	761		Irf8	0.510172	4.07e-15		Tigit	1.23601	4.42721e-07
7	CD8+ CD62L+ T cells	8.42	814	4.12	361						Tigit_	1.20182	3.98089e-06
8	CD4+ CD62L+ T cells	7.89	763	4.22	370		Cluster 2: IgD+ B cells				Pdcd1	0.843397	0.0084975
9	Ccr1+ IL1b+ Macrophages	6.02	582	2.76	242		Stat1	1.16898	4.07e-15		Casp1	0.796706	3.73216e-07
10	Il2rβhi CD8+ T cells	4.55	440	3.55	311		Cxcr3	1.08275	0.0134496		Cd4	0.734152	7.86058e-05
11	CD4+ CD62L- T cells	3.26	315	4.74	416		Icam1	0.58773	0.00207505		Cxcr4	0.653968	0.0101372
12	Ccr2+ Monocytes	3.03	293	2.28	200		Jun	0.574944	3.11167e-06		Nrp1	0.645591	1.78885e-05
13	IgD+ B cells	2.09	202	3.16	277		Gimap7	0.508571	3.45043e-05		Tnfrsf4	0.610955	1.91045e-06
14	Cycling B cells	0.85	82	3.18	279		H2-K1	0.490909	4.07e-15		Cd5	0.57538	0.0384991
15	Low cell number	0.92	89	0.78	68
16	Low cell number	0.76	73	0.54	47		Cluster 3: IgMhi B cells				Cluster 8: CD4+ CD62L+ T cells
17	Low cell number	0.65	63	0.64	56		Cxcr3	1.93248	4.07e-15		Stat1	1.79459	4.07e-15
18	Low cell number	0.12	12	0.16	14		Tbx21	1.66208	1.59354e-08		Cd274	1.05827	2.55285e-08
19	Low cell number	0.12	12	0.14	12		Stat1	1.15829	4.07e-15		Icam1	0.947479	0.00157687
20	Low cell number	0.093	9	0.046	4		Fas	0.957157	0.00193738		Casp1	0.686702	0.000533254
							Ighg3	0.87666	8.09106e-08		Il15ra	0.660427	0.0499449
							Ighg2b	0.860136	0.00556521		Gimap7	0.608696	0.00542766
	B. Cell cycle genes up-regulated in B cell Cluster 14						Ccr6	0.694443	1.75085e-06		Cd69	0.558464	0.00104675
	Symbol	Log2 FC Up in Cluster 14	q-value				Nod1	0.617816	2.0965e-05		Irf7	0.541257	0.000131032
	2810417H13Rik (Pclaf)	2.23577	3.90009e-29				Cd72	0.532706	4.07e-15		Tlr1	0.517155	0.00305224
	Top2a	1.4344	3.53383e-25				Irf8	0.53075	4.07e-15
	Pcna	1.26938	5.97066e-91								Cluster 11: CD4+ CD62L- T cells
	Ube2c	1.17025	7.16844e-12				Cluster 4: IgD+ B cells				Gzmk	3.10435	4.19185e-08
	Gapdh	1.09316	4.51705e-95				Stat1	0.924503	4.07e-15		Cxcl10	2.50695	8.23535e-05
	Mcm4	1.03973	3.51122e-66				Cxcr4	0.60612	9.96263e-10		Tigit_	1.59252	6.05349e-09
	Mcm2	0.849399	7.97779e-42								Tigit	1.4956	2.51189e-09
	Mki67	0.773579	1.27707e-16				Cluster 5: IgD+ B cells				Il1r2	1.36008	0.0138482
	Aurkb	0.676615	9.14074e-29				Tbx21	1.27502	1.05958e-06		Stat1	1.29136	4.07e-15
	Tyms	0.601112	3.95697e-15				Cxcr3	1.23157	0.000272877		Pdcd1	1.25661	2.3328e-05
	Myc	0.502952	4.35977e-06				Stat1	1.15362	4.07e-15		Il21	1.21518	0.00216934
							Oas2	0.784764	0.00147706		Gimap7	1.09783	2.66019e-09
							Icam1	0.754554	8.65458e-05		ICOS (Ab)	1.05602	4.07e-15
											CD95 (Ab)	1.00601	4.07e-15
							Cluster 13: IgD+ B cells				Icos	0.992283	9.39398e-07
							Slc11a1	2.35179	0.0440046		Nt5e	0.924077	1.22862e-07
							Stat1	1.28013	8.74893e-10		Casp1	0.917982	1.0504e-09
							Nod1	0.930139	0.0349109		Cxcr3	0.867873	3.66286e-08
							Irf7	0.77066	0.000691599		Cxcr5	0.867201	5.26655e-07
							Casp1	0.619911	0.0313953		Ikzf2	0.863391	0.00287604
											Fas	0.842528	0.00204811
	Cluster 14: Cycling B cells						Cluster 14: Cycling B cells				Cd9	0.835568	0.00015144
	DOWNREGULATED GENES						Cxcr3	2.15724	4.299e-09		Tnfrsf4	0.797893	6.61141e-08
	Symbol	Log2 FC (Mutant/WT)	q-value				Ccr6	1.07095	3.79342e-05		Cst7	0.76325	5.38857e-05
	Fam129c	-1.57451	1.39404e-08				Cd22	0.988085	2.19247e-08		Ctla4	0.762391	0.000174176
	Cd36	-1.51974	3.87532e-06				Stat1	0.980954	5.95591e-07		Hif1a	0.761098	0.0145869
	Aurkb	-1.44206	9.83232e-07				Il4ra	0.969255	0.00884129		Il2rb	0.699685	1.01925e-05
	Top2a	-1.43289	2.42263e-06				Sell	0.930003	0.00652431		Zap70	0.679856	5.40278e-07
	Mki67	-1.38854	5.87856e-06				H2-Ob	0.809834	1.6587e-05		Gimap5	0.666348	0.0475172
	Ube2c	-1.37158	1.62781e-05				Irf8	0.808995	1.42455e-05		Dusp2	0.608989	0.00195116
	Cd9	-1.29221	3.88384e-06				CD95 (Ab)	0.761047	1.1234e-07		TCR-beta (Ab)	0.578765	5.61765e-07
	Pclaf	-1.26985	1.98548e-05				Lat2	0.613334	0.0107902		PD1 (Ab)	0.574741	3.9094e-06
	Tyms	-1.26977	0.000137				Ighd	0.592684	0.00178166		Cd5	0.538032	0.000162802
	Lgals1	-1.09766	0.0147302				IgD (Ab)	0.537057	0.0215702		Cd2	0.510911	1.59139e-05
	Pcna	-1.0466	0.00262799				Cd19	0.53048	6.32383e-05		Cd3g	0.494303	8.14573e-07
	Mcm4	-0.925095	0.00656562				Cd74	0.523723	0.000161086
	CD44 (Ab)	-0.918778	1.74629e-07								Cluster 7: CD8+ CD62L+ T cells
	Mcm2	-0.81623	0.00205582								Stat1	1.76504	4.07e-15
	Myc	-0.788562	0.00140298								Gzmk	1.28749	0.0473643
	Ly96	-0.776078	0.000760479								Il12rb1	1.05906	0.00395872
	S100a10	-0.752597	0.0042181								Casp1	0.9925	6.46873e-05
	Tfrc	-0.678111	0.0486749								Cd274	0.899268	0.00150558
	Gapdh	-0.648618	0.00509934								Gimap7	0.859993	8.25098e-11
	Ly86	-0.610695	0.00189234								Cd9	0.751421	2.4073e-05
											CD95 (Ab)	0.541495	4.07e-15
											Cxcr4	0.530031	0.00256284
											Cluster 10: Il2rbhi CD8+ T cells
											Stat1	1.53838	4.07e-15
Legend: A) Clusters identified in the Seurat pipeline were annotated by inspecting marker gene expression on UMAP plots. B and C) Tables show genes significantly over-expressed in each cluster compared to all other clusters combined, as determined by DEG analysis performed in the Seurat pipeline. Genes shown in bold are likely Stat1 targets and/or have been shown to have important functions in GC…
